# Supplementary material for: First report on the biological characteristics of carbapenem-resistant Salmonella Thompson with blaCMY-2 production combined with OmpC and OmpF outer membrane protein deficiency in bloodstream infection
Source: Front Cell Infect Microbiol. 2026 Mar 27;16:1755701. doi: 10.3389/fcimb.2026.1755701 (PMC13066298; doi:10.3389/fcimb.2026.1755701)
Supplement: Supplementary file 1 [file Table1.xlsx]

## Sheet: Sheet1
TableS1 Pairwise core-genome SNP distance matrix for 27 isolates
Name	PDT000266124	PDT000151244	ASM3023180v1	PDS000149000	ZZJ27	PDT000299759	PDT000297362	PDT000241598	PDT000350981	PDT000267997	PDT000315074	PDT000234953	PDT000282490	PDT000154060	PDT000187461	PDT000898466	PDT000904842	PDT000898462	PDT000898488	PDT001273906	PDT000970087	PDT000904814	PDT000970043	PDT000230728	PDT000842018	PDT001083059	PDT001083061	Location
PDT000266124	0	260	450	441	644	29502	29546	216	105	110	102	109	136	153	131	107	112	115	110	112	115	126	125	129	161	150	190	USA
PDT000151244	260	0	568	565	784	29537	29593	360	247	256	250	259	260	299	275	257	260	257	252	254	267	270	269	275	307	288	350	USA
ASM3023180v1	450	568	0	87	718	29609	29661	552	437	450	438	449	430	451	435	449	450	447	444	444	431	432	425	443	457	424	496	China
PDS000149000	441	565	87	0	711	29608	29662	545	434	447	437	444	425	446	430	442	447	444	439	441	422	427	418	434	454	415	483	China
ZZJ27	644	784	718	711	0	29715	29761	679	633	636	630	639	666	685	661	635	638	641	636	638	647	654	653	661	693	694	728	China
PDT000299759	29502	29537	29609	29608	29715	0	149	29593	29491	29504	29492	29499	29470	29503	29482	29499	29502	29499	29494	29494	29498	29501	29492	29494	29512	29481	29537	USA
PDT000297362	29546	29593	29661	29662	29761	149	0	29637	29535	29548	29536	29543	29526	29547	29526	29543	29546	29543	24538	29538	29542	29545	29536	29538	29544	29539	29578	USA
PDT000241598	216	360	552	545	679	29593	29637	0	161	170	164	171	186	207	189	165	170	167	162	164	179	178	175	187	219	216	258	USA
PDT000350981	105	247	437	434	633	29491	29535	161	0	55	47	54	81	96	72	58	59	56	53	53	66	69	70	74	104	107	149	USA
PDT000267997	110	256	450	447	636	29504	29548	170	55	0	50	57	90	109	83	59	60	65	62	62	71	78	79	87	117	116	154	USA
PDT000315074	102	250	438	437	630	29492	29536	164	47	50	0	29	86	101	65	53	56	61	56	58	61	74	73	77	109	108	144	USA
PDT000234953	109	259	449	444	639	29499	29543	171	54	57	29	0	91	104	68	62	63	68	65	65	68	62	82	84	114	113	151	USA
PDT000282490	136	260	430	425	666	29470	29526	186	81	90	86	91	0	99	81	85	88	85	82	430	81	78	79	91	113	92	150	USA
PDT000154060	153	299	451	446	685	29503	29547	207	96	109	101	104	99	0	60	104	105	102	99	99	90	93	86	94	112	107	153	USA
PDT000187461	131	275	435	430	661	29482	29526	189	72	83	65	68	81	60	0	86	89	86	83	83	74	79	72	76	98	101	139	USA
PDT000898466	107	257	449	442	635	29499	29543	165	58	59	53	62	85	104	86	0	11	14	9	11	46	25	36	62	82	91	99	Canada
PDT000904842	112	260	450	447	638	29502	29546	170	59	60	56	63	88	105	89	11	0	17	14	14	53	22	43	69	87	96	106	Canada
PDT000898462	115	257	447	444	641	29499	29543	167	56	65	61	68	85	102	86	14	17	0	9	9	56	25	38	64	82	95	109	Canada
PDT000898488	110	252	444	439	636	29494	24538	162	53	62	56	65	82	99	83	9	14	9	0	2	51	22	33	59	79	92	104	Canada
PDT001273906	112	254	444	441	638	29494	29538	164	53	62	58	65	430	99	83	11	14	9	2	0	53	22	35	61	79	92	106	Canada
PDT000970087	115	267	431	422	647	29498	29542	179	66	71	61	68	81	90	74	46	53	56	51	53	0	39	38	54	78	71	117	Canada
PDT000904814	126	270	432	427	654	29501	29545	178	69	78	74	62	78	93	79	25	22	25	22	22	39	0	21	61	71	78	102	Canada
PDT000970043	125	269	425	418	653	29492	29536	175	70	79	73	82	79	86	72	36	43	38	33	35	38	21	0	52	64	71	105	Canada
PDT000230728	129	275	443	434	661	29494	29538	187	74	87	77	84	91	94	76	62	69	64	59	61	54	61	52	0	82	87	125	USA
PDT000842018	161	307	457	454	693	29512	29544	219	104	117	109	114	113	112	98	82	87	82	79	79	78	71	64	82	0	109	133	Canada
PDT001083059	150	288	424	415	694	29481	29539	216	107	116	108	113	92	107	101	91	96	95	92	92	71	78	71	87	109	0	118	Canada
PDT001083061	190	350	496	483	728	29537	29578	258	149	154	144	151	150	153	139	99	106	109	104	106	117	102	105	125	133	118	0	Canada
Location	USA	USA	China	China	China	USA	USA	USA	USA	USA	USA	USA	USA	USA	USA	Canada	Canada	Canada	Canada	Canada	Canada	Canada	Canada	USA	Canada	Canada	Canada
